# Supplementary material for: Two new wood-decaying fungal species on Arundo donax from Guangxi, southern China
Source: MycoKeys. 2026 Jun 10;134:27–46. doi: 10.3897/mycokeys.134.194492 (PMC13276499; doi:10.3897/mycokeys.134.194492)
Supplement: XML Treatment for Sicyoideibasidia luteocystidia [file mycokeys.134.194492-treatment2.xml]

<!DOCTYPE tp:taxon-treatment
  PUBLIC "-//TaxonX//DTD Taxonomic Treatment Publishing DTD v0 20100105//EN" "tax-treatment-NSO.dtd">
<tp:taxon-treatment xmlns:tp="http://www.plazi.org/taxpub"><tp:treatment-meta><kwd-group><label>Taxon classification</label><kwd>
                <named-content content-type="kingdom">Fungi</named-content>
              </kwd><kwd>
                <named-content content-type="order">Polyporales</named-content>
              </kwd><kwd>
                <named-content content-type="family">Phanerochaetaceae</named-content>
              </kwd></kwd-group><mixed-citation publication-type="journal"><person-group><name><surname>Guan</surname><given-names>Qian-Xin</given-names></name><name><surname>Zhao</surname><given-names>Heng</given-names></name><name><surname>Wang</surname><given-names>Li</given-names></name><name><surname>Deng</surname><given-names>Chun-Ying</given-names></name><name><surname>Dai</surname><given-names>Yu-Cheng</given-names></name><name><surname>Zeng</surname><given-names>Guang-Yu</given-names></name></person-group><article-title>Two new wood-decaying fungal species on <italic><tp:taxon-name><tp:taxon-name-part taxon-name-part-type="genus" reg="Arundo">Arundo</tp:taxon-name-part> <tp:taxon-name-part taxon-name-part-type="species" reg="donax">donax</tp:taxon-name-part></tp:taxon-name></italic> from Guangxi, southern China</article-title><source>MycoKeys</source><day>10</day><month>06</month><year>2026</year><volume>134</volume><fpage>27</fpage><lpage>46</lpage><pub-id pub-id-type="doi">10.3897/mycokeys.134.194492</pub-id></mixed-citation></tp:treatment-meta><tp:nomenclature><tp:taxon-name><object-id xmlns:xlink="http://www.w3.org/1999/xlink" content-type="arpha" xlink:type="simple">10670830-1640-5375-8B83-AF089618CD9C</object-id>
                    		<tp:taxon-name-part taxon-name-part-type="genus" reg="Sicyoideibasidia">Sicyoideibasidia</tp:taxon-name-part> <tp:taxon-name-part taxon-name-part-type="species" reg="luteocystidia">luteocystidia</tp:taxon-name-part>
                    	
                    		<object-id xmlns:xlink="http://www.w3.org/1999/xlink" content-type="mycobank" xlink:type="simple">863903</object-id>
                    	</tp:taxon-name><tp:taxon-authority>Q.X. Guan, H. Zhao &amp; Y.C. Dai</tp:taxon-authority><tp:taxon-status xmlns:xlink="http://www.w3.org/1999/xlink" xlink:type="simple">sp. nov.</tp:taxon-status><xref ref-type="fig" rid="F3">Figs 3c, d</xref><xref ref-type="fig" rid="F6">, 6</xref><xref ref-type="fig" rid="F7">, 7</xref></tp:nomenclature><tp:treatment-sec sec-type="Holotype"><title>Holotype.</title><p>China • Guangxi Autonomous Region, Baise, Longlin County, Road 246, on dead culm of <italic><tp:taxon-name><tp:taxon-name-part taxon-name-part-type="genus" reg="Arundo">Arundo</tp:taxon-name-part> <tp:taxon-name-part taxon-name-part-type="species" reg="donax">donax</tp:taxon-name-part></tp:taxon-name></italic>, elev. 744 m, <named-content xmlns:xlink="http://www.w3.org/1999/xlink" content-type="dwc:verbatimCoordinates" xlink:type="simple">24.945080°N, 105.120492°E</named-content>, 6 March 2026, Dai 40352 (BJFC065172).</p></tp:treatment-sec><tp:treatment-sec sec-type="Etymology"><title>Etymology.</title><p><italic>Luteocystidia</italic> (Lat.) refers to the species having slightly yellow cystidia.</p></tp:treatment-sec><tp:treatment-sec sec-type="Basidiomata"><title>Basidiomata.</title><p>Annual, resupinate, adnate, membranaceous, without odor or taste when fresh, difficult to separate from substrate, up to 12 cm long, 1 cm wide, 0.1 mm thick. Hymenial surface smooth, white to cream when fresh, turning to cream upon drying. Margin gradually thinning out, concolorous with the hymenial.</p><fig id="F6" position="float" orientation="portrait"><object-id xmlns:xlink="http://www.w3.org/1999/xlink" content-type="doi" xlink:type="simple">10.3897/mycokeys.134.194492.figure6</object-id><object-id xmlns:xlink="http://www.w3.org/1999/xlink" content-type="arpha" xlink:type="simple">A81264C3-BEE8-5BA9-952E-21186B4E2F8E</object-id><label>Figure 6.</label><caption><p>Microscopic structures of <italic><tp:taxon-name><tp:taxon-name-part taxon-name-part-type="genus" reg="Sicyoideibasidia">Sicyoideibasidia</tp:taxon-name-part> <tp:taxon-name-part taxon-name-part-type="species" reg="luteocystidia">luteocystidia</tp:taxon-name-part></tp:taxon-name></italic> (holotype, Dai 40352). <bold>a</bold>. Basidiospores; <bold>b</bold>. Basidia and basidioles; <bold>c</bold>. Clavate to capitate cystidia; <bold>d</bold>. Fusiform to subulate cystidia; <bold>e</bold>. Part of the vertical section of hymenium. Scale bars: 10 μm (<bold>a–e</bold>).</p></caption><graphic xmlns:xlink="http://www.w3.org/1999/xlink" xlink:href="mycokeys-134-027-g006.jpg" id="oo_1675725.jpg" position="float" orientation="portrait" xlink:type="simple"><uri content-type="original_file" xlink:type="simple">https://binary.pensoft.net/fig/1675725</uri></graphic></fig></tp:treatment-sec><tp:treatment-sec sec-type="Hyphal structure"><title>Hyphal structure.</title><p>Hyphal system monomitic, generative hyphae with clamp connections, colorless, thin-walled, branched, interwoven, 1.5–2 μm in diameter, <abbrev xmlns:xlink="http://www.w3.org/1999/xlink" xlink:title="neither amyloid nor dextrinoid" xlink:type="simple">IKI–</abbrev>, <abbrev xmlns:xlink="http://www.w3.org/1999/xlink" xlink:title="acyanophilous" xlink:type="simple">CB–</abbrev>; tissues unchanged in <abbrev xmlns:xlink="http://www.w3.org/1999/xlink" xlink:title="5% potassium hydroxide" xlink:type="simple">KOH</abbrev>.</p><fig id="F7" position="float" orientation="portrait"><object-id xmlns:xlink="http://www.w3.org/1999/xlink" content-type="doi" xlink:type="simple">10.3897/mycokeys.134.194492.figure7</object-id><object-id xmlns:xlink="http://www.w3.org/1999/xlink" content-type="arpha" xlink:type="simple">CC7E0442-12BE-52AF-A245-8C0BDE260584</object-id><label>Figure 7.</label><caption><p>Sections of hymenium of <italic><tp:taxon-name><tp:taxon-name-part taxon-name-part-type="genus" reg="Sicyoideibasidia">Sicyoideibasidia</tp:taxon-name-part> <tp:taxon-name-part taxon-name-part-type="species" reg="luteocystidia">luteocystidia</tp:taxon-name-part></tp:taxon-name></italic> (holotype, Dai 40352). <bold>a–f</bold>. Basidia and basidioles; <bold>g–i</bold>. Clavate to capitate cystidia; <bold>j–o</bold>. Fusiform to subulate cystidia; <bold>p</bold>. Hyphae; <bold>q, r</bold>. Basidiospores. Scale bars: 10 μm (<bold>a–q</bold>), 10 × 100 Oil.</p></caption><graphic xmlns:xlink="http://www.w3.org/1999/xlink" xlink:href="mycokeys-134-027-g007.jpg" id="oo_1675726.jpg" position="float" orientation="portrait" xlink:type="simple"><uri content-type="original_file" xlink:type="simple">https://binary.pensoft.net/fig/1675726</uri></graphic></fig></tp:treatment-sec><tp:treatment-sec sec-type="Hymenium"><title>Hymenium.</title><p>Cystidia of two types: (1) fusiform to subulate, colorless, thin-walled, 35–75 × 6–9 µm; (2) clavate to capitate, slight yellow, thick-walled, distinctly thickened at the apex, 18–30 × 5–8.5 µm. Basidia gourd-shaped, slightly constricted in the middle, with 2–4 sterigmata and a basal clamp connection, 20–30 × 5–8 µm; basidioles numerous, in shape similar to basidia but smaller. Basidiospores ellipsoid, colorless, thick-walled, smooth, <abbrev xmlns:xlink="http://www.w3.org/1999/xlink" xlink:title="neither amyloid nor dextrinoid" xlink:type="simple">IKI–</abbrev>, <abbrev xmlns:xlink="http://www.w3.org/1999/xlink" xlink:title="acyanophilous" xlink:type="simple">CB–</abbrev>, 8.8–10.5(–10.6) × 4.8–6.5 µm, L = 9.61 µm, W = 5.68 µm, Q = 1.67–1.71 (n = 60/2).</p></tp:treatment-sec><tp:treatment-sec sec-type="Type of rot"><title>Type of rot.</title><p>White rot.</p></tp:treatment-sec><tp:treatment-sec sec-type="Additional specimen examined"><title>Additional specimen examined</title><p><bold>(paratype)</bold>. China • Guangxi Autonomous Region, Baise, Longlin County, Road 246, on dead culm of <italic><tp:taxon-name><tp:taxon-name-part taxon-name-part-type="genus" reg="Arundo">Arundo</tp:taxon-name-part> <tp:taxon-name-part taxon-name-part-type="species" reg="donax">donax</tp:taxon-name-part></tp:taxon-name></italic>, elev. 744 m, <named-content xmlns:xlink="http://www.w3.org/1999/xlink" content-type="dwc:verbatimCoordinates" xlink:type="simple">24.945080°N, 105.120492°E</named-content>, 6 March 2026, Dai 40355 (BJFC065175).</p></tp:treatment-sec><tp:treatment-sec><!--Section generated to contain objects referenced in tp:taxon-treatment.--><fig id="F3" position="float" orientation="portrait"><object-id xmlns:xlink="http://www.w3.org/1999/xlink" content-type="doi" xlink:type="simple">10.3897/mycokeys.134.194492.figure3</object-id><object-id xmlns:xlink="http://www.w3.org/1999/xlink" content-type="arpha" xlink:type="simple">A44DFECA-F881-559F-B905-8322296701E0</object-id><label>Figure 3.</label><caption><p>Basidiomata of <italic><tp:taxon-name><tp:taxon-name-part taxon-name-part-type="genus" reg="Phlebiopsis">Phlebiopsis</tp:taxon-name-part></tp:taxon-name></italic> and <italic><tp:taxon-name><tp:taxon-name-part taxon-name-part-type="genus" reg="Sicyoideibasidia">Sicyoideibasidia</tp:taxon-name-part></tp:taxon-name></italic>. <bold>a, b</bold>. <italic><tp:taxon-name><tp:taxon-name-part taxon-name-part-type="genus" reg="Phlebiopsis">Phlebiopsis</tp:taxon-name-part> <tp:taxon-name-part taxon-name-part-type="species" reg="arundinacea">arundinacea</tp:taxon-name-part></tp:taxon-name></italic> (holotype, Dai 40354); <bold>c, d</bold>. <italic><tp:taxon-name><tp:taxon-name-part taxon-name-part-type="genus" reg="Sicyoideibasidia">Sicyoideibasidia</tp:taxon-name-part> <tp:taxon-name-part taxon-name-part-type="species" reg="luteocystidia">luteocystidia</tp:taxon-name-part></tp:taxon-name></italic> (holotype, Dai 40352); <bold>e, f</bold>. <italic><tp:taxon-name><tp:taxon-name-part taxon-name-part-type="genus" reg="Sicyoideibasidia">Sicyoideibasidia</tp:taxon-name-part> <tp:taxon-name-part taxon-name-part-type="species" reg="yunnanensis">yunnanensis</tp:taxon-name-part></tp:taxon-name></italic>. Scale bars: 1 cm (<bold>a, c, e</bold>); 1 mm (<bold>b, d, f</bold>).</p></caption><graphic xmlns:xlink="http://www.w3.org/1999/xlink" xlink:href="mycokeys-134-027-g003.jpg" id="oo_1675722.jpg" position="float" orientation="portrait" xlink:type="simple"><uri content-type="original_file" xlink:type="simple">https://binary.pensoft.net/fig/1675722</uri></graphic></fig></tp:treatment-sec></tp:taxon-treatment>
