# Supplementary material for: Two new wood-decaying fungal species on Arundo donax from Guangxi, southern China
Source: MycoKeys. 2026 Jun 10;134:27–46. doi: 10.3897/mycokeys.134.194492 (PMC13276499; doi:10.3897/mycokeys.134.194492)
Supplement: XML Treatment for Sicyoideibasidia yunnanensis [file mycokeys.134.194492-treatment3.xml]

<!DOCTYPE tp:taxon-treatment
  PUBLIC "-//TaxonX//DTD Taxonomic Treatment Publishing DTD v0 20100105//EN" "tax-treatment-NSO.dtd">
<tp:taxon-treatment xmlns:tp="http://www.plazi.org/taxpub"><tp:treatment-meta><kwd-group><label>Taxon classification</label><kwd>
                <named-content content-type="kingdom">Fungi</named-content>
              </kwd><kwd>
                <named-content content-type="order">Polyporales</named-content>
              </kwd><kwd>
                <named-content content-type="family">Phanerochaetaceae</named-content>
              </kwd></kwd-group><mixed-citation publication-type="journal"><person-group><name><surname>Guan</surname><given-names>Qian-Xin</given-names></name><name><surname>Zhao</surname><given-names>Heng</given-names></name><name><surname>Wang</surname><given-names>Li</given-names></name><name><surname>Deng</surname><given-names>Chun-Ying</given-names></name><name><surname>Dai</surname><given-names>Yu-Cheng</given-names></name><name><surname>Zeng</surname><given-names>Guang-Yu</given-names></name></person-group><article-title>Two new wood-decaying fungal species on <italic><tp:taxon-name><tp:taxon-name-part taxon-name-part-type="genus" reg="Arundo">Arundo</tp:taxon-name-part> <tp:taxon-name-part taxon-name-part-type="species" reg="donax">donax</tp:taxon-name-part></tp:taxon-name></italic> from Guangxi, southern China</article-title><source>MycoKeys</source><day>10</day><month>06</month><year>2026</year><volume>134</volume><fpage>27</fpage><lpage>46</lpage><pub-id pub-id-type="doi">10.3897/mycokeys.134.194492</pub-id></mixed-citation></tp:treatment-meta><tp:nomenclature><tp:taxon-name><object-id xmlns:xlink="http://www.w3.org/1999/xlink" content-type="arpha" xlink:type="simple">FFA12076-4BB5-54B4-9BC5-95F73C767ABE</object-id>
                    		<tp:taxon-name-part taxon-name-part-type="genus" reg="Sicyoideibasidia">Sicyoideibasidia</tp:taxon-name-part> <tp:taxon-name-part taxon-name-part-type="species" reg="yunnanensis">yunnanensis</tp:taxon-name-part>
                    	
                    		<object-id xmlns:xlink="http://www.w3.org/1999/xlink" content-type="mycobank" xlink:type="simple">859411</object-id>
                    	</tp:taxon-name><tp:taxon-authority>Y.L. Deng &amp; C.L. Zhao, in Deng, Chen, Liu, Wang, Liu, Li &amp; Zhao, Mycosystema 44(11, no. 250159): 7 (2025)</tp:taxon-authority><xref ref-type="fig" rid="F3">Fig. 3e, f</xref></tp:nomenclature><tp:treatment-sec sec-type="Description"><title>Description.</title><p>For a detailed description of <italic><tp:taxon-name><tp:taxon-name-part taxon-name-part-type="genus" reg="Sicyoideibasidia">Sicyoideibasidia</tp:taxon-name-part> <tp:taxon-name-part taxon-name-part-type="species" reg="yunnanensis">yunnanensis</tp:taxon-name-part></tp:taxon-name></italic> see the <xref ref-type="bibr" rid="B11">Deng et al. (2025)</xref>. This is secondly recorded of the species after its original description.</p></tp:treatment-sec><tp:treatment-sec sec-type="Material examined"><title>Material examined.</title><p>China • Guangxi Autonomous Region, Baise, Longlin County, Road 246, on dead culm of <italic><tp:taxon-name><tp:taxon-name-part taxon-name-part-type="genus" reg="Arundo">Arundo</tp:taxon-name-part> <tp:taxon-name-part taxon-name-part-type="species" reg="donax">donax</tp:taxon-name-part></tp:taxon-name></italic>, elev. 744 m, <named-content xmlns:xlink="http://www.w3.org/1999/xlink" content-type="dwc:verbatimCoordinates" xlink:type="simple">24.945080°N, 105.120492°E</named-content>, 6 March 2026, Dai 40349 (BJFC065169), Dai 40350 (BJFC065170).</p></tp:treatment-sec><tp:treatment-sec><!--Section generated to contain objects referenced in tp:taxon-treatment.--><fig id="F3" position="float" orientation="portrait"><object-id xmlns:xlink="http://www.w3.org/1999/xlink" content-type="doi" xlink:type="simple">10.3897/mycokeys.134.194492.figure3</object-id><object-id xmlns:xlink="http://www.w3.org/1999/xlink" content-type="arpha" xlink:type="simple">A44DFECA-F881-559F-B905-8322296701E0</object-id><label>Figure 3.</label><caption><p>Basidiomata of <italic><tp:taxon-name><tp:taxon-name-part taxon-name-part-type="genus" reg="Phlebiopsis">Phlebiopsis</tp:taxon-name-part></tp:taxon-name></italic> and <italic><tp:taxon-name><tp:taxon-name-part taxon-name-part-type="genus" reg="Sicyoideibasidia">Sicyoideibasidia</tp:taxon-name-part></tp:taxon-name></italic>. <bold>a, b</bold>. <italic><tp:taxon-name><tp:taxon-name-part taxon-name-part-type="genus" reg="Phlebiopsis">Phlebiopsis</tp:taxon-name-part> <tp:taxon-name-part taxon-name-part-type="species" reg="arundinacea">arundinacea</tp:taxon-name-part></tp:taxon-name></italic> (holotype, Dai 40354); <bold>c, d</bold>. <italic><tp:taxon-name><tp:taxon-name-part taxon-name-part-type="genus" reg="Sicyoideibasidia">Sicyoideibasidia</tp:taxon-name-part> <tp:taxon-name-part taxon-name-part-type="species" reg="luteocystidia">luteocystidia</tp:taxon-name-part></tp:taxon-name></italic> (holotype, Dai 40352); <bold>e, f</bold>. <italic><tp:taxon-name><tp:taxon-name-part taxon-name-part-type="genus" reg="Sicyoideibasidia">Sicyoideibasidia</tp:taxon-name-part> <tp:taxon-name-part taxon-name-part-type="species" reg="yunnanensis">yunnanensis</tp:taxon-name-part></tp:taxon-name></italic>. Scale bars: 1 cm (<bold>a, c, e</bold>); 1 mm (<bold>b, d, f</bold>).</p></caption><graphic xmlns:xlink="http://www.w3.org/1999/xlink" xlink:href="mycokeys-134-027-g003.jpg" id="oo_1675722.jpg" position="float" orientation="portrait" xlink:type="simple"><uri content-type="original_file" xlink:type="simple">https://binary.pensoft.net/fig/1675722</uri></graphic></fig></tp:treatment-sec><ref-list><ref id="B11"><mixed-citation xmlns:xlink="http://www.w3.org/1999/xlink" xlink:type="simple">Deng YL, Chen M, Liu WT, Wang GS, Liu ZB, Li HJ, Zhao CL (2025) <italic><tp:taxon-name><tp:taxon-name-part taxon-name-part-type="genus">Sicyoideibasidia</tp:taxon-name-part> <tp:taxon-name-part taxon-name-part-type="species">yunnanensis</tp:taxon-name-part></tp:taxon-name></italic>, a new species of <tp:taxon-name><tp:taxon-name-part taxon-name-part-type="order">Agaricales</tp:taxon-name-part></tp:taxon-name> (<tp:taxon-name><tp:taxon-name-part taxon-name-part-type="phylum">Basidiomycota</tp:taxon-name-part></tp:taxon-name>) from southwest China. Mycosystema 44(11): e250159. <ext-link xlink:href="10.11646/phytotaxa.683.3.3" ext-link-type="doi" xlink:type="simple">https://doi.org/10.11646/phytotaxa.683.3.3</ext-link></mixed-citation></ref></ref-list></tp:taxon-treatment>
